# Supplementary material for: Significant variation of filamentation phenotypes in clinical Candida albicans strains
Source: Front Cell Infect Microbiol. 2023 Oct 20;13:1207083. doi: 10.3389/fcimb.2023.1207083 (PMC10623444; doi:10.3389/fcimb.2023.1207083)
Supplement: Supplementary file 1 [file DataSheet_1.zip]

Archive with 11 entries (10 files):
- coding/
- __MACOSX/._coding
- coding/.DS_Store
- __MACOSX/coding/._.DS_Store
- coding/Filscoring.pdf
- __MACOSX/coding/._Filscoring.pdf
- coding/filclusters.pdf
- __MACOSX/coding/._filclusters.pdf
- coding/Image masking.md
- __MACOSX/coding/._Image masking.md
- coding/pipeline.cppipe
