# Supplementary material for: Significant variation of filamentation phenotypes in clinical Candida albicans strains
Source: Front Cell Infect Microbiol. 2023 Oct 20;13:1207083. doi: 10.3389/fcimb.2023.1207083 (PMC10623444; doi:10.3389/fcimb.2023.1207083)
Supplement: Supplementary file 1 [file DataSheet_1.zip › coding/Image masking.md]

```python
!pip install "opencv-python-headless<4.3"
!pip install cellpose
!pip install torch
```

 

```python


import os, shutil, torch # added torch here
import numpy as np
import matplotlib.pyplot as plt
from cellpose import core, utils, io, models, metrics
from glob import glob

use_GPU = core.use_gpu()#change the second bit to torch.device("cuda.0" if torch.cuda is_available(), else "cpu")
yn = ['NO', 'YES']
print(f'>>> GPU activated? {yn[use_GPU]}')
```

    2023-08-29 11:04:02,861 [INFO] TORCH CUDA version not installed/working.
    >>> GPU activated? NO


```python
#@markdown ###Path to images and masks: this is to upload training files for masks

train_dir = "/TRAINING FILE" #@param {type:"string"} File that holds the training copies
test_dir = "" #@param {type:"string"} Folder that holds the training files, if necessary
#Define where the patch file will be saved
base = "/content"

# model name and path
#@markdown ###Name of the pretrained model to start from and new model name:
from cellpose import models
initial_model = "LC2" #@param ['cyto','nuclei','tissuenet','livecell','cyto2','CP','CPx','TN1','TN2','TN3','LC1','LC2','LC3','LC4','scratch']
model_name = "Candida_filamentation1" #@param {type:"string"}

# other parameters for training.
#@markdown ###Training Parameters:
#@markdown Number of epochs:
n_epochs =  100#@param {type:"number"}

Channel_to_use_for_training = "Grayscale" #@param ["Grayscale", "Blue", "Green", "Red"]

# @markdown ###If you have a secondary channel that can be used for training, for instance nuclei, choose it here:

Second_training_channel= "None" #@param ["None", "Blue", "Green", "Red"]


#@markdown ###Advanced Parameters

Use_Default_Advanced_Parameters = True #@param {type:"boolean"}
#@markdown ###If not, please input:
learning_rate = 0.1 #@param {type:"number"}
weight_decay = 0.0001 #@param {type:"number"}

if (Use_Default_Advanced_Parameters): 
  print("Default advanced parameters enabled")
  learning_rate = 0.1 
  weight_decay = 0.0001
  
#here we check that no model with the same name already exist, if so delete
model_path = train_dir + 'models/'
if os.path.exists(model_path+'/'+model_name):
  print("!! WARNING: "+model_name+" already exists and will be deleted in the following cell !!")
  
if len(test_dir) == 0:
  test_dir = None

# Here we match the channel to number
if Channel_to_use_for_training == "Grayscale":
  chan = 0
elif Channel_to_use_for_training == "Blue":
  chan = 3
elif Channel_to_use_for_training == "Green":
  chan = 2
elif Channel_to_use_for_training == "Red":
  chan = 1


if Second_training_channel == "Blue":
  chan2 = 3
elif Second_training_channel == "Green":
  chan2 = 2
elif Second_training_channel == "Red":
  chan2 = 1
elif Second_training_channel == "None":
  chan2 = 0

if initial_model=='scratch':
  initial_model = 'None'
```

    Default advanced parameters enabled


```python
# This is for training the model
# start logger (to see training across epochs) 
logger = io.logger_setup()

# DEFINE CELLPOSE MODEL (without size model)
model = models.CellposeModel(gpu=use_GPU, model_type=initial_model)

# set channels
channels = [chan, chan2]

# get files
output = io.load_train_test_data(train_dir, test_dir, mask_filter='_seg.npy')
train_data, train_labels, _, test_data, test_labels, _ = output

new_model_path = model.train(train_data, train_labels, 
                              test_data=test_data,
                              test_labels=test_labels,
                              channels=channels, 
                              save_path=train_dir, 
                              n_epochs=n_epochs,
                              learning_rate=learning_rate, 
                              weight_decay=weight_decay, 
                              nimg_per_epoch=8,
                              model_name=model_name)

# diameter of labels in training images
diam_labels = model.diam_labels.copy()
```

  


    ---------------------------------------------------------------------------


```python
# model name and path : This is to input the custom model and the files that will be masked

#@markdown ###Custom model path (full path):

model_path = "/PATH TO MODEL/Candida_filamentation1" #@param {type:"string"}

#@markdown ###Path to images: this needs to be the path to the model file itself

dir = "/PATH TO IMAGES/" # @param {type:"string"} This is the file with the images to mask

#@markdown ###Channel Parameters:

Channel_to_use_for_segmentation = "Grayscale" #@param ["Grayscale", "Blue", "Green", "Red"]

# @markdown If you have a secondary channel that can be used, for instance nuclei, choose it here:

Second_segmentation_channel= "None" #@param ["None", "Blue", "Green", "Red"]


# Here we match the channel to number
if Channel_to_use_for_segmentation == "Grayscale":
  chan = 0
elif Channel_to_use_for_segmentation == "Blue":
  chan = 3
elif Channel_to_use_for_segmentation == "Green":
  chan = 2
elif Channel_to_use_for_segmentation == "Red":
  chan = 1


if Second_segmentation_channel == "Blue":
  chan2 = 3
elif Second_segmentation_channel == "Green":
  chan2 = 2
elif Second_segmentation_channel == "Red":
  chan2 = 1
elif Second_segmentation_channel == "None":
  chan2 = 0

#@markdown ### Segmentation parameters:

#@markdown diameter of cells (set to zero to use diameter from training set):
diameter =  0#@param {type:"number"}
#@markdown threshold on flow error to accept a mask (set higher to get more cells, e.g. in range from (0.1, 3.0), OR set to 0.0 to turn off so no cells discarded):
flow_threshold = 1 #@param {type:"slider", min:0.0, max:3.0, step:0.1}
#@markdown threshold on cellprob output to seed cell masks (set lower to include more pixels or higher to include fewer, e.g. in range from (-6, 6)):
cellprob_threshold=0 #@param {type:"slider", min:-6, max:6, step:1}
```


```python
# gets image files in dir (ignoring image files ending in _masks) This runs the mask model on the files
files = io.get_image_files(dir, '_masks')
print(files)
images = [io.imread(f) for f in files]

# declare model
model = models.CellposeModel(gpu=True, pretrained_model=model_path)

# use model diameter if user diameter is 0
diameter = model.diam_labels if diameter==0 else diameter

# run model on test images
masks, flows, styles = model.eval(images, 
                                  channels=[chan, chan2],
                                  diameter=diameter,
                                  flow_threshold=flow_threshold,
                                  cellprob_threshold=cellprob_threshold)
```

   


```python
# saves files as *_seg.npy files
from cellpose import io

io.masks_flows_to_seg(images, 
                      masks, 
                      flows, 
                      diameter*np.ones(len(masks)), 
                      files, 
                      [chan, chan2])
```


```python
# saves files as png and tiff files
io.save_masks(images, 
              masks, 
              flows, 
              files, 
              channels=[chan, chan2],
              png=True, # save masks as PNGs and save example image
              tif=True, # save masks as TIFFs
              save_txt=True, # save txt outlines for ImageJ
              save_flows=False, # save flows as TIFFs
              save_outlines=False, # save outlines as TIFFs 
              )
```


```python
# Visualizes one of the images as a test
f = files[0]
plt.figure(figsize=(12,4), dpi=300)
plt.imshow(io.imread(os.path.splitext(f)[0] + '_cp_output.png'))
plt.axis('off')
```


    (-0.5, 3599.5, 899.5, -0.5)


    
![png](output_8_1.png)
    


```python

```
